# Supplementary material for: Supramolecular Thixotropic Ionogel Electrolyte for Sodium Batteries
Source: Gels. 2022 Mar 20;8(3):193. doi: 10.3390/gels8030193 (PMC8953603; doi:10.3390/gels8030193)
Supplement: Supplementary file 1 [file gels-08-00193-s001.zip]

Archive with 1 entries (1 files):
- gels-1633103-supplementary.pdf
